# Supplementary material for: Inverted U-Shaped Relationship between Central Venous Pressure and Intra-Abdominal Pressure in the Early Phase of Severe Acute Pancreatitis: A Retrospective Study
Source: PLoS One. 2015 Jun 8;10(6):e0128493. doi: 10.1371/journal.pone.0128493 (PMC4459987; doi:10.1371/journal.pone.0128493)
Supplement: S1 Table — (XLS) [file pone.0128493.s001.xls]

## Sheet: Sheet1
a02	a03	a04	a05	a06	a07	b01	b02	b03	b04	b05	b11	b21	b22	b41	b42	i50	i51	i52	i53	i54	i55	i56	i57	i58	j00	j01	j02	j03	j04	j05	j06	j07	j08	j10	j11	j12	j13	j14	j15	j16	j17	j18	j50	j51	j52	j53	j54	j55	j56
101	967074	1	11/05/2007	11/13/2007	11/05/2007	2	48	7	160	1	SAP	1	1	13	3		4735	5457	4117	4463	3954	3700	3850	3800		1830	3295	2845	2450	2015	3685	3250	3100						580	1300	500	200		2980	3445	3895	3300	3445	5835
102	967478	1	11/09/2007	11/17/2007	11/09/2007	2	66	8	161	1	SAP	1		10	3		2850	3150	3617	3621	3115	3551	3304	3200		2990	4320	3725	3700	4725	4025	1700	3275		400	200	200							4240	5370	4775	4620	5625	4875
103	970948	1	12/02/2007	12/10/2007	12/02/2007	1	56	1	160	1	SAP	0		13	3		2500	4300	2955	3400	3150	3200	3300	3150		900	3000	2325	2700	2860	3460	2615	4140		600	50	0	0	0	0	0	0		2400	3650	3375	3650	3710	4410
104	973122	1	12/17/2007	12/25/2008	12/17/2007	1	64	3	170	1	SAP	0		9	3		3550	3600	3600	3600	3600	3650	3600	3600		1000	2210	3050	2120	2850	2780	1910	2210		0	0	0	0	0	0	0	0		2150	3060	4100	3170	3800	3730
105	985188	1	03/05/2008	03/13/2008	03/05/2008	2	58	1	158	1	SAP	0		13	3		5082	5033	4115	4326	4520	3099	3293	3237		2650	4260	5760	4040	2430	3275	3400	4430		1100	720	580	760	500	400	0	50		4600	5930	7190	5800	3980	4625
106	986846	1	03/11/2008	03/19/2008	03/11/2008	1	80	1	171	1	SAP	0		9	3		4600	4222	4102	4042	4555	3852	3357			2875	1375	2450	2345	4305	5035	4840			80	150	350	400	450	200	550			3805	2375	3650	3595	5605	6085
107	985973	1	03/11/2008	03/19/2008	03/11/2008	1	57	4	167	1	SAP	1	1	8	3		3742	4375	4270	4192	4305	4209	4213			2460	3530	6120	4745	4950	4440	3550			200	500	150	670	500	200	200			3510	4980	7220	6365	6450	5590
108	990128	1	03/30/2008	04/07/2008	03/30/2008	1	69	6	172	1	SAP	1		7	4		2819	2710	3914	3913	3930	3420	3350	3375		1300	1600	2080	1865	2400	2200	2150	2235		200	450	650	260	1660	600	550	700		2350	3000	3680	3075	5010	3850
109	1002845	1	06/16/2008	06/24/2008	06/16/2008	2	66	5	158	1	SAP	0		8	3		4255	4288	4173	4130	4157	4158	4022	4872		1900	3050	1550	2600	1810	3400	3800	4600		100	700	250	400	80	150	100	150		3000	4600	2650	3850	2740	4700
110	991536	1	04/06/2008	04/14/2008	04/06/2008	2	63	6	165	1	SAP	0		11			2935	3742	3675	3373	2609	2814	3507	3451		1800	3270	3590	3320	2300	2210	2880	4610		700	900	360	500	645	500	10	20		3350	5220	4800	4770	3895	3660
111	991350	1	04/18/2008	04/26/2008	04/18/2008	1	70	9	172	1	SAP	1		9	3		4623	4781	3658	3339	4000	3374	3562	3671		4270	4370	5070	2100	2100	3200	3300	3350		200	455	760	0	0	50	0	50		5320	5775	6880	3150	3250	4200
112	1002878	1	06/18/2008	06/26/2008	06/18/2008	1	66	11	171	1	SAP	0		11	3		3167	3401	3883	3423	3467	3589	2379	3269		1180	2050	3980	3100	5000	5600	4850	4550		0	850	500	350	20	0	0	0		2030	3950	5330	4650	5870	6500
113	993303	1	04/23/2008	05/01/2008	04/23/2008	1	69	4	173	1	SAP	0		8	4		2860	3137	3456	3569	4108	3550	3660	3640		1000	1300	1670	1500	1500	1900	1830	1030		1150	450	650	500	350	800	200	530		3200	2600	3170	2925	2850	3600
114	1007915	1	07/04/2008	07/12/2008	07/04/2008	1	42	8	168	1	SAP	0		10	3		4673	4775	3270	3279	3250	3375	3425	3530		750	3050	2850	3800	2580	3020	3550	3425		30	600	500	100	200	100	80	60		1780	4700	4450	4950	3730	4170
115	996949	1	05/06/2008	05/14/2008	05/06/2008	1	63	2	170	1	SAP	0		9	3		4093	3506	3785	3854	3862	3843	3848	3900		2790	3510	1900	4350	2820	2900	3400	1900		1300	500	450	0	0	70	50	0		5090	5040	3350	5450	3770	3920
116	998997	1	05/14/2008	05/22/2008	05/14/2008	2	43	10	161	1	SAP	0		9	3		3164	3643	3561	3454	3360	3263	3372	3279		1000	1700	1500	1620	2000	2200	2150	1800		200	170	150	175	100	135	126	90		2100	2820	2500	2745	3100	3285
117	998526	1	05/19/2008	05/27/2008	05/19/2008	1	70	4	171	1	SAP	0		11	3		4442	4785	3840	3895	3601	3551	3622	3993		3740	2650	3950	2700	3550	3300	3050	2400		900	430	800	100	100	50	0	0		5560	4130	5600	3750	4700	4300
118	1002248	1	06/06/2008	06/14/2008	06/06/2008	2	48	6	162	1	SAP	1	1	21	4		5105	5121	4815	5288	5972	5270	5244	4934		1400	1740	2700	3050	480	300	1750	2470		1960	0	500	350	7930	4790	450	210		4210	2790	4050	4350	9560	6240
119	1006398	1	06/27/2008	07/04/2008	06/27/2008	2	48	7	164	1	SAP	0		8	3		3262	3177	2473	2764	2754	2660	2725	2462		2300	3250	2750	3100	1750	2600	2700	1950		200	0	0	0	0	0	0	0		3350	4100	3600	3950	2600	3600
120	1006567	1	06/29/2008	07/07/2008	06/29/2008	1	71	9	170	1	SAP	0		8	3		3294	3365	3384	3383	3371	3450	3369	3273		2100	2800	1900	3000	3200	2650	2770	3200		150	100	450	0	50	50	0	0		3200	3850	3200	3950	4150	3550
121	1006986	1	07/08/2008	07/16/2008	07/08/2008	1	56	9	171	1	SAP	0		8	3		3442	3731	3568	2996	3393	3040	2830	3560		1580	2600	3650	2000	2900	2250	2100	2310		550	100	830	510	80	1300	350	420		2980	3600	5430	3410	3930	4550
122	1009374	1	07/10/2008	07/18/2008	07/10/2008	2	46	8	160	1	SAP	0		8	3		3747	4209	3998	4025	3953	3503	3463	3750		1450	2350	1950	3200	3700	3100	2000	3600		70	50	0	0	0	0	0	0		2570	3350	2900	4100	4650	4000
123	1008554	1	07/23/2008	07/31/2008	07/23/2008	1	74	11	172	1	SAP	0		17	3		3035	4507	3663	3661	3244	3694	2809	3152		2000	4100	3700	2050	3900	4270	3090	2840		450	2300	1800	2680	2600	1050	500	850		3300	7550	6650	5880	7550	6570
124	1018819	1	08/30/2008	09/07/2008	08/30/2008	1	66	6	171	1	SAP	0		8	3		4528	4353	3647	3720	3850	4017	3743	3880		2300	2450	1200	1350	2100	3120	2950	1850		350	200	20	50	0	200	730	700		3700	3650	2270	2550	3200	4220
125	1019389	1	09/02/2008	09/10/2008	09/02/2008	1	45	4	169	1	SAP	0		9	3		3603	3557	3748	3675	3148	2552	2774	3052		1150	1550	2150	4820	3200	3400	3200	2500		600	800	360	950	850	150	150	300		3100	3250	3360	6820	5400	4700
126	1023519	1	09/24/2008	10/02/2008	09/24/2008	1	58	9	169	1	SAP	0		8	3		3767	3883	3817	3863	3954	3700	3250	3300		1820	2290	1845	2450	2215	3585	3250	3100		200	150	200	150	580	400	500	200		2230	3290	2995	3650	3945	4985
127	1023346	1	09/23/2008	10/01/2008	09/23/2008	2	50	9	160	1	SAP	0		8	3		3323	3250	3213	3341	2865	2872	2777	2981		1400	2320	2450	1850	2250	1920	1880	2500		100	50	100	200	250	0	100	150		2500	3320	3400	3200	3600	2770
128	1022169	1	09/25/2008	10/03/2008	09/25/2008	1	49	1	171	1	SAP	0		9	3		4225	4333	4212	4120	4115	3850	3228	3320		3050	2380	2940	3530	4030	3800	4100	4250		0	0	200	250	250	0	100	100		4050	3380	3990	4930	5300	4800
129	1025712	1	10/10/2008	10/18/2008	10/10/2008	1	74	8	171	1	SAP	0		9	3		2982	3403	3503	3580	3450	3620	2550	2460		1300	2730	2550	2180	1500	1500	2800	3950		200	350	450	200	200	100	0	0		2350	4030	4000	3380	2850	2600
130	1026836	1	10/13/2008	10/21/2008	10/13/2008	1	67	11	171	1	SAP	0		9	3		3337	3834	4315	2856	3915	2864	3164	3813		1950	3090	2550	2750	3940	3030	3230	3300		505	900	650	1150	120	250	0	300		3755	5090	4250	4900	5060	4630
131	1028720	1	10/27/2008	11/03/2008	10/27/2008	1	65	2	169	1	SAP	1	1	8	5		3590	4260	3540	4116	3750	3520	3565	2850		1500	4300	3180	4910	2900	1530	3250	4320		1250	200	270	0	350	0	0	0		3600	5550	4600	5910	4250	2530
132	1029962	1	10/31/2008	11/08/2008	10/31/2008	2	53	7	161	1	SAP	1	1	8	4		3684	3460	3475	3386	3640	4248	2889	2968		950	1650	1930	3150	3150	1400	2200	3475		650	350	0	60	550	860	0	30		2800	2850	2830	4260	4600	3110
133	1030290	1	10/31/2008	11/08/2008	10/31/2008	2	68	4	165	1	SAP	0		9	3		3823	3945	3850	4012	4120	4233	3940	3877		1400	1250	980	1120	850	1400	1800	2150		220	100	80	120	150	200	100	0		2470	2400	2110	2190	1880	2600
134	1031923	1	11/08/2008	11/16/2008	11/08/2008	1	50	9	171	1	SAP	1	1	9	5		4353	4368	4350	4460	4210	4330	3775	3650		1000	200	1500	1800	1600	2000	1700	1650		150	350	100	200	150	0	200	50		2000	1450	2450	2900	2850	3150
135	1032358	1	11/10/2008	11/18/2008	11/10/2008	1	50	2	168	1	SAP	0		8	3		4084	4110	3995	4120	4215	3980	3450	3550		1620	1800	2200	2150	1700	2400	2240	2450		0	200	150	400	50	100	300	0		2620	3180	3200	3650	2750	3350
201	965703	2	11/24/2007	12/01/2007	11/24/2007	1	42	10	174	1	SAP	1	1	27	3	6600	6600	6400	6200	6100	5100	4600	4600	4100	1800	2200	2600	2700	2900	2800	2300	2500	2000	1000	800	700	700	500	400	300	200	200	4300	4500	4800	4900	4900	4700	4100
202	965708	2	11/24/2007	12/01/2007	11/24/2007	1	81	7	178	1	SAP	1	1	28	3	6100	6600	6400	6200	6200	6100	5600	5100	4600	2600	3400	3500	3450	3700	3900	3550	3300	2950	700	600	400	400	300	300	300	200	200	4800	5500	5400	5850	5500	5700	5350
203	754543	2	11/20/2007	11/27/2007	11/20/2007	1	74	10	175	1	SAP	1	1	26	3	6600	6600	6400	6200	6100	5100	4600	4600	4100	2300	2600	3000	3100	3400	2800	2450	2850	2500	700	800	500	500	400	300	300	200	200	4500	4900	5000	5100	5300	4600	4250
204	972894	2	12/20/2007	12/28/2007	12/20/2007	1	71	1	175	1	SAP	1	1	22	3	7100	7100	6600	6400	6300	6100	5900	5600	5600	3000	3400	3500	3400	3300	3400	3500	3400	3500	800	700	500	500	600	500	400	300	200	5300	5600	5500	5400	5400	5400	5400
205	974604	2	12/27/2007	01/04/2008	12/27/2007	1	64	8	172	1	SAP	1	1	22	3	6700	6700	6500	6200	6100	5200	4700	4700	4100	3200	3700	3800	3700	3900	3300	2900	3050	2500	800	700	600	550	500	300	300	200	200	5500	5900	5900	5750	5900	5100	4700
206	975128	2	12/29/2007	01/06/2008	12/30/2007	1	68	5	178	1	SAP	1	1	21	3	7100	7200	6900	6800	6300	6400	5700	5900	5700	2600	2800	3200	3550	3250	3600	3200	3700	3550	1100	750	500	450	450	500	300	300	250	5200	5250	5200	5500	5200	5600	5000
207	975239	2	12/30/2007	01/07/2008	12/29/2007	1	65	6	172	1	SAP	1	1	27	3	6600	6800	6600	6400	6200	5200	4600	4600	4100	2200	3000	3200	3300	3400	2800	2700	2900	2450	800	600	500	500	400	300	200	200	200	4500	5100	5200	5500	5300	4600	4400
208	978501	2	01/10/2008	01/18/2008	01/10/2008	2	37	2	160	1	SAP	1	1	28	3	4080	4080	3880	3780	3580	3580	3380	3380	3180	1400	1800	1600	1600	1750	1500	1500	1600	1600	700	600	400	400	350	300	300	200	200	3600	3900	3500	3500	3600	3300	3300
209	984693	2	02/11/2008	02/19/2008	02/20/2008	1	60	1	178	1	SAP	1	1	24	3	5600	6600	6400	6100	6100	6100	5500	5100	4300	600	1500	1500	2100	2600	3000	2900	2800	2100	800	1300	1500	900	600	500	400	200	200	2900	4300	4500	4500	4700	5000	4800
210	1188667	2	02/24/2008	03/03/2008	02/24/2008	1	67	10	172	1	SAP	1	1	21	3	4080	4080	3880	3780	3680	3580	3380	3280	3180	1800	1700	1600	1600	1500	1500	1400	1400	1400	600	500	400	500	400	350	300	200	200	3900	3700	3500	3600	3400	3350	3200
211	1188524	2	02/23/2008	03/02/2008	02/23/2008	2	30	10	160	1	SAP	1	1	25	3	6400	6600	6400	6200	6100	5100	4400	4400	4100	2400	3000	3400	3500	3700	3100	2800	2850	2600	700	600	400	400	300	200	100	100	100	4600	5100	5300	5400	5500	4800	4400
212	1192190	2	03/05/2008	03/13/2008	03/05/2008	1	78	9	178	1	SAP	1	1	16	3	6100	6100	6100	5600	5850	5580	4560	4060	2310	2300	2500	2400	2400	2700	2900	2450	2200	900	1300	1200	1400	1200	1300	1000	600	400	100	5100	5200	5300	5100	5500	5400	4550
213	1195885	2	03/17/2008	03/25/2008	03/17/2008	1	65	5	180	1	SAP	0		16	3	4200	4900	4700	4700	4500	4000	3250	3050	2800	1000	1800	1900	2100	2100	1900	1400	1250	1200	700	800	700	600	600	500	400	400	300	3200	4100	4100	4200	4200	3900	3300
214	1198992	2	03/27/2008	04/04/2008	03/27/2008	2	44	3	155	1	SAP	1	1	16	3	4300	4900	4500	4300	4100	3950	3450	3200	2800	1100	1900	1800	1800	1800	1850	1550	1400	1200	800	700	600	600	500	500	400	400	300	3400	4100	3900	3900	3800	3850	3450
215	1194877	2	03/13/2008	03/21/2008	03/13/2008	2	65	7	166	1	AP	1	1	15	3	5600	6100	6100	5900	5800	5980	5480	5580	4830	2100	2200	2300	2500	2300	2800	2900	3400	2800	1200	1300	1300	1000	1100	900	500	300	200	4800	5000	5100	5000	4900	5200	4900
216	1196931	2	03/20/2008	03/28/2008	03/20/2008	2	56	5	163	1	AP	0		16	3	6060	6060	6060	5860	5860	5760	5760	5560	5560	1560	1800	2260	2360	2660	2860	3060	3010	3160	1200	1100	1000	1000	900	900	800	750	600	4260	4400	4760	4860	5060	5260	5360
217	1208669	2	04/28/2008	05/06/2008	04/28/2008	1	59	7	177	1	SAP	1	1	15	3	5000	5000	5000	4500	4500	4000	4000	3500	3000	1600	1500	1700	1700	1900	2000	2100	2020	1640	1500	1500	1400	1000	950	500	450	150	100	4100	4000	4100	3700	3850	3500	3550
218	1424692	2	06/23/2008	07/01/2008	06/23/2008	1	80	7	179	1	SAP	1	1	16	3	4850	4850	4350	3550	3550	3550	3300	2250	1750	1000	1200	1200	1500	1800	2000	2100	1600	1500	2000	2000	1500	800	700	600	400	100	30	4000	4200	3700	3300	3500	3600	3500
219	1208717	2	04/28/2008	05/06/2008	04/28/2008	2	55	8	161	1	SAP	1	1	17	3	4500	4500	4500	4000	4000	3500	3500	3000	3000	1400	1500	1600	1600	1900	1900	2000	1600	1670	1300	1200	1200	750	550	100	150	50	30	3700	3700	3800	3350	3450	3000	3150
220	1420974	2	06/11/2008	06/19/2008	06/11/2008	1	74	6	175	1	SAP	1	1	15	3	5350	5350	4800	4300	3550	3550	2750	2000	1500	1100	1300	1300	1400	1600	1700	1900	1500	1400	2300	2000	1700	1500	900	850	500	100	30	4400	4300	4000	3900	3500	3550	3400
221	1421626	2	06/13/2008	06/21/2008	06/13/2008	1	67	1	175	1	SAP	1	1	16	3	4900	4900	4700	4350	3800	3500	3000	2500	1800	1300	1600	1800	1800	1600	1600	1600	1600	1250	1800	1600	1400	1200	1000	800	450	100	50	4100	4200	4200	4000	3600	3400	3050
222	1424228	2	06/22/2008	06/30/2008	06/22/2008	1	66	6	160	1	SAP	1	1	18	3	4500	4500	4500	4500	4000	4000	3500	3000	3000	1500	1600	1600	1800	1600	1800	1500	1300	1700	1200	1200	1200	1100	800	700	600	400	100	3700	3800	3800	3900	3400	3500	3100
223	1636598	2	08/03/2008	08/11/2008	08/03/2008	2	68	11	160	1	SAP	1	1	16	3	5000	5000	4800	4450	3900	3600	3100	2600	1800	1500	1600	1700	2500	1400	1400	1100	1200	1000	1600	1600	1500	1500	1200	1100	1050	600	100	4100	4200	4200	5000	3600	3500	3150
224	1633625	2	07/23/2008	07/31/2008	07/23/2008	2	35	6	161	1	SAP	1	1	18	3	4450	4450	3750	3250	3250	2750	2550	2250	2000	1800	1900	1550	1450	1620	1250	1130	930	730	900	800	500	200	80	50	20	20	20	3700	3700	3050	2650	2700	2300	2150
225	1639960	2	08/14/2008	08/22/2008	08/14/2008	1	73	4	176	1	SAP	1	1	16	3	4700	4700	4500	4000	3500	3500	3000	3000	2800	2050	2000	2100	2300	1900	2050	1650	1700	1550	800	900	700	100	50	50	50	50	50	3850	3900	3800	3400	2950	3100	2700
226	1640486	2	08/16/2008	08/24/2008	08/16/2008	2	80	5	162	1	SAP	1	1	16	3	5000	4900	4800	4400	4000	3600	3050	2850	1700	1600	1800	1800	1600	1500	1600	1400	1400	800	1500	1400	1400	1300	1200	900	750	700	200	4100	4200	4200	3900	3700	3500	3150
227	1644187	2	08/28/2008	09/06/2008	08/28/2008	2	58	6	159	1	SAP	1	1	18	3	4950	4250	4250	3700	3250	3250	2500	2500	2000	1700	1550	1900	1800	1650	1700	1050	1080	690	1550	900	600	300	100	100	50	20	10	4250	3450	3500	3100	2750	2800	2100
228	1644662	2	08/29/2008	09/06/2008	08/29/2008	1	60	6	172	1	SAP	1	1	16	3	4900	4900	4800	4400	3950	3600	3150	3350	2050	1700	1900	2100	1900	1700	1700	1800	2450	1300	1500	1400	1300	1200	1000	800	400	100	50	4200	4300	4400	4100	3700	3500	3200
229	1645692	2	09/02/2008	09/10/2008	09/02/2008	1	81	5	175	1	SAP	1	1	15	3	4000	4000	3750	3500	3000	3000	3000	2750	2500	1500	1700	1950	1850	1420	1480	1680	1540	1340	750	600	100	50	30	20	20	10	10	3250	3300	3050	2900	2450	2500	2700
230	1645538	2	09/02/2008	09/10/2008	09/02/2008	2	52	6	158	1	SAP	1	1	16	3	4900	4900	4800	4400	4000	3500	3100	2500	1800	1400	1900	2000	1900	1800	1600	1600	1500	1150	1800	1500	1500	1300	1050	850	600	200	50	4200	4400	4500	4200	3850	3450	3200
231	1647102	2	09/07/2008	09/15/2008	09/07/2008	1	66	3	174	1	SAP	1	1	16	3	5000	4900	4700	4400	3800	3500	3100	2500	1800	1600	1900	2000	2100	1900	2000	2000	1700	1250	1700	1500	1300	1100	800	550	300	100	50	4300	4400	4300	4200	3700	3550	3300
232	1648101	2	09/10/2008	09/18/2008	09/10/2008	1	69	3	178	1	SAP	1	1	17	3	4700	4250	4000	3550	3250	2800	2550	2250	2000	1500	1600	1850	1750	1600	1200	1120	835	685	1400	800	300	100	50	50	30	15	15	3900	3400	3150	2850	2650	2250	2150
233	1851261	2	09/21/2008	09/29/2008	09/21/2008	1	76	9	181	1	SAP	1	1	17	3	4500	4500	4250	4000	3500	3500	3000	2750	2500	1750	1900	1750	2150	1800	1900	1650	1470	1340	1000	800	800	300	200	100	50	30	10	3750	3700	3550	3450	3000	3000	2700
234	1648940	2	09/14/2008	09/22/2008	09/14/2008	2	37	6	158	1	SAP	1	1	16	3	4900	5000	4700	4300	3900	3500	3100	2500	1800	1600	2100	2200	2200	2100	2000	2000	1700	1150	1600	1400	1100	900	700	550	300	100	50	4200	4500	4300	4100	3800	3550	3300
235	1856815	2	10/11/2008	10/19/2008	10/11/2008	2	51	4	158	1	SAP	1	1	16	3	4800	5000	4700	4400	4000	3500	3100	2500	1800	1600	1800	2100	2100	2200	2200	2100	1800	1350	1500	1700	1300	1100	700	350	200	100	50	4100	4500	4400	4200	3900	3550	3300
236	1862663	2	10/29/2008	11/06/2008	10/29/2008	1	59	6	172	1	SAP	1	1	17	3	4200	4500	4600	4400	4300	4380	3980	3980	3430	1500	1700	1800	2000	2300	2630	2450	2500	2020	800	800	700	500	100	50	30	30	10	3300	3500	3500	3500	3400	3680	3480
237	1863514	2	10/31/2008	11/07/2008	10/31/2008	1	62	8	175	1	SAP	1	1	16	3	4900	5100	4700	4300	4000	3500	3100	2750	1800	1600	2100	2200	2200	2300	2100	1950	1850	1050	1500	1400	1100	800	500	300	200	100	50	4100	4500	4300	4000	3800	3400	3150
238	1863753	2	11/04/2008	11/12/2008	11/04/2008	1	73	1	175	1	SAP	1	1	18	3	4100	4300	4500	4400	4300	4300	4200	3930	3380	1300	1400	1600	1600	1800	2200	2500	2420	1975	800	800	700	600	500	300	100	10	5	3100	3200	3300	3200	3300	3500	3600
239	2070329	2	11/21/2008	11/29/2008	11/21/2008	2	61	12	164	1	SAP	1	1	18	3	4350	4350	4100	3850	3330	3080	3330	2830	2330	1550	1550	1550	1750	1530	1430	1780	1380	960	1000	900	700	400	200	100	50	50	20	3550	3450	3250	3150	2730	2530	2830
301	1161858	3	01/15/2008	01/23/2008	01/15/2008	1	69	3	170	1	SAP	0		11	4		7050	7350	4950	5700	5200	4500	4500	4050		4380	4400	4000	2200	3200	2000	2000	2100											5380	5400	5000	3200	4200	3000
302	1168937	3	02/16/2008	02/24/2008	02/16/2008	2	63	8	157	1	SAP	1		8	4		5550	3560	3750	3300	3300	2800	2800	3100		3600	7000	1750	1850	1940	1540	1560	1770											4600	7500	2750	2850	2940	2540
303	1175623	3	03/09/2008	03/17/2008	03/09/2008	2	78	10	160	1	SAP	1		8	5		5300	5400	3900	4750	5150	3650	3950	3700		2450	2690	3250	2200	3450	3250	3000	2800											3950	4190	4250	3200	4450	4250
304	1175694	3	03/11/2008	03/19/2008	03/11/2008	1	44	6	163	1	SAP 慢性胆结石急性发作	1	1	8	5		3698	5010	2300	3080	2440	2540	2730	1870		1650	3420	3250	3250	2500	1800	2150	2500											2650	3920	4750	3750	3000	3320
305	1176902	3	03/13/2008	03/21/2008	03/13/2008	1	69	1	162	1	SAP	0		8	4		5200	5300	4100	4650	4250	3800	3600	3750		2550	2470	2950	2700	3050	3000	3150	2850											4050	3970	3950	3700	4050	4000
306	1178357	3	03/18/2008	03/26/2008	03/18/2008	1	70	1	167	1	SAP	0		12	5		8184	5948	6448	5200	5700	5200	5200	4500		9400	6070	9340	4040	4540	4250	4110	3800											9900	6570	9840	5040	5540	5250
307	1176870	3	03/14/2008	03/22/2008	03/14/2008	2	71	5	168	1	SAP	1	1	9	5		6850	3350	4290	4250	4250	4750	3750	3750		5160	2030	2150	2100	2050	2750	2870	2800											5660	3030	3150	3100	3050	3750
308	1165558	3	03/19/2008	03/27/2008	03/19/2008	1	62	2	172	1	SAP	1	1	17	5		6848	4060	5475	5510	4456	6390	4300	4330		4100	2900	1900	2800	2650	4350	2750	3550											5100	5614	5014	6972	4030	5350
309	1186812	3	04/14/2008	04/20/2008	04/14/2008	2	64	3	155	1	SAP	0		10	5		6210	6100	6000	5215	4000					2430	4100	3600	3400	2600														3430	5100	4600	4400	3600
310	1198014	3	05/16/2008	05/24/2008	05/16/2008	1	55	3	171	1	SAP	1	1	6	5		8298	4850	3430	3700	3806	4170	3440	3790		3910	2650	2260	3300	3050	2650	3580	2850											5410	3650	3260	4300	4050	3650
311	1179702	3	03/22/2008	03/30/2008	03/22/2008	1	62	4	164	1	SAP	0		12	5		5198	6198	4998	6448	5400	5000	5000	5000		6500	7900	4050	3700	4600	4800	3850	3800											7500	8900	5050	4700	5600	5800
312	1185863	3	04/11/2008	04/19/2008	04/11/2008	1	66	9	165	1	SAP	1	1	11	5		5248	4000	7150	6150	6600	7600	5000	5400		5900	6350	3500	4050	4100	4800	4050	3900											6900	7350	4500	5050	5100	5800
313	1198499	3	05/24/2008	06/01/2008	05/24/2008	2	63	6	160	1	SAP	0		12	4		5598	6078	5588	4248	4798	4588	4000	3600		2850	2360	4450	2250	3050	4350	4000	3500											3850	3360	5450	3250	4050	5350
314	1199540	3	05/28/2008	06/03/2008	05/28/2008	2	47	7	157	1	SAP 胆结石	1	1	18	5		4950	4050	3490	3880	4640					1950	2500	2900	2400	2000														2950	3500	3900	3900	3500
315	1201791	3	06/07/2008	06/15/2008	06/07/2008	2	45	1	160	1	SAP 胆囊炎胆囊结石	1	1	19	5		3680	4280	4595	5500	4180	4910	3580	5300		1300	3800	2750	2100	4150	2030	2900	3680											2300	4800	3750	3100	5150	3030
316	1203874	3	06/10/2008	06/18/2008	06/10/2008	2	70	4	158	1	SAP 胆囊结石	1	1	6	5		5150	3900	3900	4010	3550	3420	3650	3300		3850	3540	1800	1840	1500	1350	1710	1630											4850	4540	2800	2840	2500	2350
317	1204900	3	06/14/2008	06/22/2008	06/14/2008	2	47	9	152	1	SAP 胆囊结石	1	1	20	5		3160	5100	3380	3365	4091	4780	2600	3996		1700	1750	1850	1550	2350	2500	2550	1500			900	100	110	10					2700	3650	2950	2660	3860	4000
318	1208401	3	06/25/2008	07/03/2008	06/25/2008	1	67	4	168	1	SAP	0		15	5		5850	5650	4950	4850	4600	3850	3650	3650		4220	5420	5260	5180	3300	4940	4710	4500											5220	6420	6260	6180	4300	5940
319	1208129	3	06/25/2008	07/03/2008	06/25/2008	2	58	1	153	1	SAP	0		10	5		4700	4500	4550	4500	4450	3250	3200	3250		4000	2800	2300	4250	4000	3000	3500	2000											5000	3800	3300	5250	5000	4000
320	1208496	3	06/25/2008	07/03/2008	06/25/2008	1	74	1	179	1	SAP	0		20	5		6200	5000	5450	5750	5000	4250	4750	4300		5540	4000	6850	4950	5100	3500	4300	4100		1000	1000	1000	1000	1000	1000	1000	1000		6540	5000	7850	5950	6100	4500
321	1209508	3	06/29/2008	07/07/2008	06/29/2008	1	63	10	174	1	SAP 脂肪肝	1	1	12	5		4850	4100	4100	4050	3860	3900	3250	3200		3350	2250	3300	2800	1600	2700	2850	2500											4350	3250	4300	3800	2600	3700
322	1211303	3	07/04/2008	07/12/2008	07/04/2008	1	55	10	166	1	SAP 脂肪肝	0		10	5		5500	4748	4698	4998	4568	4000	3850	3650		3100	5500	6700	4500	3100	2850	1300	800											4100	6500	7700	5500	4100	3850
323	1214336	3	07/14/2008	07/22/2008	07/14/2008	1	72	4	168	1	SAP	1	1	5	5		4648	3650	4140	3850	3550	3500	3600	3200		7400	7300	3500	1900	2200	1850	1700	1750											8400	8300	4500	2900	3200	2850
324	1211693	3	07/07/2008	07/15/2008	07/07/2008	1	65	1	163	1	SAP	1	1	12	5		6700	4850	4050	3950	3700	3850	3800	2300		6500	7660	4610	2450	4000	3800	2300	2500											7500	8660	5610	3450	5000	4800
325	1216043	3	07/21/2008	07/29/2008	07/21/2008	1	51	5	164	1	SAP 慢性胆囊炎急性发作	1	1	13	5		4590	5000	3800	3800	3800	4600	4600	3800		5030	7200	2000	1750	5040	2710	2650	2860											6030	8200	3000	2750	6040	3710
326	1214822	3	07/16/2008	07/24/2008	07/16/2008	1	43	2	167	1	SAP	1	1	7	5		7400	7000	4130	3960	4590	6870	4140	3020		3250	2870	2400	4100	1800	3800	2950	6550						900	150	100	30		4250	3870	3400	5100	3700	6050
327	1214907	3	07/16/2008	07/24/2008	07/16/2008	2	53	7	156	1	SAP	0		8	5		5148	4898	5100	5350	5050	4480	4180	2840		5650	6400	6200	6830	5000	4960	2160	3000											6650	7400	7200	7830	6000	5960
328	1225368	3	08/20/2008	08/28/2008	08/20/2008	1	70	3	172	1	SAP 脂肪肝	1	1	9	5		4700	5348	4450	4550	4100	3450	3400	3200		1900	1690	1700	2100	1800	1500	1850	2000											2900	2690	2700	3100	2800	2500
329	1226454	3	08/24/2008	09/01/2008	08/24/2008	1	51	9	169	1	SAP	0		9	5		5300	4550	2500	2500	2550	2550	2500	2500		4000	3800	5000	2350	2000	2200	2400	1800											5000	4800	6000	3350	3000	3200
330	1220973	3	08/05/2008	08/13/2008	08/05/2008	1	86	10	165	1	SAP	1	1	6	5		4648	4398	4210	4350	4250	4000	3000	2050		5590	5150	4050	4170	4400	3550	1850	1500											6590	6150	5050	5170	5400	4550
331	1228654	3	09/01/2008	09/09/2008	09/01/2008	2	68	1	155	1	SAP	0		11	4		5100	4600	5000	4600	4600	3500	3450	3500		9350	6700	8850	6150	1950	3050	1850	2800											9850	7700	9850	7150	2950	4050
332	1227154	3	08/26/2008	09/03/2008	08/26/2008	1	70	7	173	1	SAP 呼吸衰竭	1	1	12	5		3460	3100	3190	3050	2580	2650	2650	2750		2850	2100	1250	2150	1300	1100	2800	2010											3850	3100	2730	3150	2300	2100
333	1229288	3	09/02/2008	09/10/2008	09/02/2008	1	71	1	163	1	SAP 脂肪肝	0		13	4		5300	5700	7200	7200	3550	3200	3050	3100		3600	2250	3940	4050	2030	2300	2550	2000											4600	3250	4940	5050	3030	3300
334	1231451	3	09/08/2008	09/16/2008	09/08/2008	2	41	7	150	1	SAP 胆囊结石	0		8	5		2900	2700	2700	2700	3200	3700	1700	2000		1200	2200	2350	2750	2400	2800	1850	1700											2200	3200	3350	3750	3400	3800
335	1231810	3	09/10/2008	09/18/2008	09/10/2008	2	56	4	151	1	SAP 胆囊结石	0		15	5		5348	5170	4720	4570	5000	4420	3300	2850		2000	2450	2300	3650	2250	1600	1750	1600											3000	3450	3300	4650	3250	2600
336	1232148	3	09/11/2008	09/19/2008	09/11/2008	1	64	9	168	1	SAP	1	1	10	5		4350	4070	4270	3720	3870	3850	3700	3750		2880	2850	1520	2100	1900	2050	2850	2700											3880	3850	2520	3100	2900	3050
337	1232160	3	09/11/2008	09/19/2008	09/11/2008	1	68	5	172	1	SAP 胆结石急性发作	0		8	5		4500	3350	3150	4380	2660	3470	3500	3480		3900	1950	2100	3750	2900	3550	3950	3000											4900	2950	3100	4750	3900	4550
338	1232917	3	09/14/2008	09/22/2008	09/14/2008	2	51	7	154	1	SAP 胆囊结石	1	1	14	5		5930	3670	4600	4185	4655	3060	4410	4470		1610	2250	4050	1200	2450	2250	2500	1650				1150	750	550	850	750	500		2610	3250	6700	3200	4150	4500
339	1236099	3	09/23/2008	10/01/2008	09/23/2008	1	60	11	171	1	SAP 脂肪肝	1	1	15	5		5350	4500	4420	4850	4420	3900	3600	3650		3860	3150	2840	4380	3750	2950	2700	2250											4860	4150	3840	5380	4750	3950
340	1235550	3	09/22/2008	09/30/2008	09/22/2008	2	76	9	158	1	SAP	0		15	5		6770	5240	3670	5380	4000	5920	3880	6300		3650	4000	3100	3500	2650	2850	3000	2100											4650	5000	4100	4500	3650	3850
341	1237764	3	10/01/2008	10/09/2008	10/01/2008	2	79	10	158	1	SAP 胆囊结石	1	1	13	5		4550	4150	4170	4020	3820	3700	3600	3780		4700	2730	3000	3100	4300	2110	3080	2700											5700	3730	4000	4100	5300	3110
401	258024	4	04/03/2008	04/11/2008	04/03/2008	1	41	11	172	1	SAP 胰腺坏死	1	1	8	5										1380	1800	2170	2500	2390	2700	2210	2620	2010	450	450	100	150	80	150	80	50	50	2130	2250	2570	2950	2770	3150	2590
402	262719	4	05/14/2008	05/22/2008	05/14/2008	1	38	11	163	1	SAP 胆囊结石	0		13	3	2600	3100	3600	3450	3700	3450	2900	2650	2650	1670	1880	2630	2290	2880	2050	1900	1700	2150										2280	2690	3440	3890	4080	2830	2745
403	267518	4	06/27/2008	07/05/2008	06/27/2008	1	52	2	166	1	SAP 高脂血症1型呼吸衰竭	0		10	3	3120	3050	3800	3700	3950	3950	3850	4400	4550	1800	2470	4100	4000	5190	3340	5400	5080	4030	120	200	250	110	480	450	920	1020	1160	2520	3570	5050	5060	6470	4540	7020
404	275029	4	09/02/2008	09/10/2008	09/02/2008	2	38	2	150	1	SAP 胆结石	0		6	5	2800	3470	3220	3220	3220	3020	2870	2820	3070	2750	1400	1800	1880	2900	1870	2800	1100	2800
405	249799	4	09/17/2008	09/25/2008	09/18/2008	2	43	7	162	1	SAP 胆囊结石	0		12	3		3026	3465	3520	2561	2440	2816	2400	2500		2200	1170	2852	1472	1037	1374	1435	1601											2300	1190	2902	1572	1137	1424
[truncated: 140 more columns]
